# Supplementary material for: Tuberculosis Mortality and Living Conditions in Bern, Switzerland, 1856-1950
Source: PLoS One. 2016 Feb 16;11(2):e0149195. doi: 10.1371/journal.pone.0149195 (PMC4755532; doi:10.1371/journal.pone.0149195)
Supplement: S1 File — (XLSX) [file pone.0149195.s010.xlsx]

## Sheet: Burden of disease
Year		Population		Nr. of Death: injuries, non- and communicable, TB						Death / 10,000 : injuries, non- and communicable, TB						Death / 100,000 : injuries, non- and communicable, TB
Year		Average population		Injuries	Noncommunicable diseases	Communicale diseases	total	TB		Injuries	Noncommunicable diseases	Communicable diseases	Total	TB		Injuries	Noncommunicable diseases	Communicable diseases	Total	TB
1855		29670		11	400	535	946	77		3.70745	134.816	180.317	318.841	25.9521		37.0745	1348.16	1803.17	3188.41	259.521
1856		29670		12	366	263	641	98		4.04449	123.357	88.6417	216.043	33.03		40.4449	1233.57	886.417	2160.43	330.3
1857		29670		19	365	215	599	70		6.40377	123.02	72.4638	201.887	23.5929		64.0377	1230.2	724.638	2018.87	235.929
1858		29670		20	395	224	639	80		6.74082	133.131	75.4971	215.369	26.9633		67.4082	1331.31	754.971	2153.69	269.633		Source:
1859		29670		11	433	236	680	84		3.70745	145.939	79.5416	229.188	28.3114		37.0745	1459.39	795.416	2291.88	283.114		Amt der Stadt Bern Jahr Jahrbuch 1950; Bevölkerungszahlen Statistisches
1860		31050		14	422	213	649	85		4.50886	135.91	68.599	209.018	27.3752		45.0886	1359.1	685.99	2090.18	273.752		Beiträge zur Statistik der der Stadt Bern Heft 9; Todesfälle und Todesursachen in der Stadt Bern 1911-1925
1861		31050		18	448	213	679	98		5.7971	144.283	68.599	218.68	31.562		57.971	1442.83	685.99	2186.8	315.62		Graphische Darstellungen über die Mortalität in Bern, 1871-1880 (Standort: U3-I-5-4-1)
1862		31050		18	402	231	651	69		5.7971	129.469	74.3961	209.662	22.2222		57.971	1294.69	743.961	2096.62	222.222		Mortalitätsstatistik, 1871-1880 (Standort: U3-I-72-2-2)
1863		31050		12	418	273	703	96		3.86473	134.622	87.9227	226.409	30.9179		38.6473	1346.22	879.227	2264.09	309.179		Statistisches Amt der Stadt Bern Jahr: Jahrbuch 1930-1950
1864		31050		24	534	283	841	109		7.72947	171.981	91.1433	270.853	35.1047		77.2947	1719.81	911.433	2708.53	351.047		Statistik der Todesfälle in Bern 1871-1910 Im Auftrag der städtischen Polizeidirektion bearbeitet von Dr. Wilhelm Ost Stadtarzt
1865		31050		25	502	296	823	95		8.05153	161.675	95.3301	265.056	30.5958		80.5153	1616.75	953.301	2650.56	305.958		Verwaltungsberichte Gemeinde Bern 1775-1909
1866		31050		23	486	308	817	101		7.40741	156.522	99.1948	263.124	32.5282		74.0741	1565.22	991.948	2631.24	325.282		Bericht der Sanitäts-Commission an den Gemeinderath der Stadt Bern über die Mortalitäts-Tabellen des Herrn Dr. Adolf Vogt, Bern 1870.
1867		31050		21	537	298	856	94		6.76329	172.947	95.9742	275.684	30.2738		67.6329	1729.47	959.742	2756.84	302.738
1868
1869
1870		36000		34	585	411	1030	187		9.44444	162.5	114.167	286.111	51.9444		94.4444	1625	1141.67	2861.11	519.444
1871		36000						185						51.3889						513.889
1872		34878		40	518	359	917	167		11.4685	148.518	102.93	262.916	47.8812		114.685	1485.18	1029.3	2629.16	478.812
1873		34878		44	540	400	984	180		12.6154	154.825	114.685	282.126	51.6085		126.154	1548.25	1146.85	2821.26	516.085
1874		38320		34	551	376	961	147		8.87265	143.789	98.1211	250.783	38.3612		88.7265	1437.89	981.211	2507.83	383.612
1875		39709		57	574	370	1001	181		14.3544	144.552	93.1779	252.084	45.5816		143.544	1445.52	931.779	2520.84	455.816
1876		42030		42	578	391	1011	172		9.99286	137.521	93.0288	240.542	40.9232		99.9286	1375.21	930.288	2405.42	409.232
1877		42890		42	552	369	963	150		9.79249	128.701	86.034	224.528	34.9732		97.9249	1287.01	860.34	2245.28	349.732
1878		43740		40	625	331	996	144		9.14495	142.89	75.6744	227.709	32.9218		91.4495	1428.9	756.744	2277.09	329.218
1879		44600		40	671	464	1175	170		8.96861	150.448	104.036	263.453	38.1166		89.6861	1504.48	1040.36	2634.53	381.166
1880		45270		34	635	439	1108	161		7.51049	140.269	96.9737	244.754	35.5644		75.1049	1402.69	969.737	2447.54	355.644
1881		45950		31	655	431	1117	170		6.74646	142.546	93.7976	243.09	36.9967		67.4646	1425.46	937.976	2430.9	369.967
1882		46300		35	620	362	1017	175		7.5594	133.909	78.1857	219.654	37.797		75.594	1339.09	781.857	2196.54	377.97
1883		46650		36	634	397	1067	191		7.71704	135.906	85.1018	228.725	40.9432		77.1704	1359.06	851.018	2287.25	409.432
1884		47000		33	564	378	975	184		7.02128	120	80.4255	207.447	39.1489		70.2128	1200	804.255	2074.47	391.489
1885		47370		38	639	432	1109	202		8.02195	134.896	91.197	234.114	42.643		80.2195	1348.96	911.97	2341.14	426.43
1886		47720		34	577	346	957	213		7.1249	120.914	72.5063	200.545	44.6354		71.249	1209.14	725.063	2005.45	446.354
1887		48080		42	630	386	1058	186		8.73544	131.032	80.2829	220.05	38.6855		87.3544	1310.32	802.829	2200.5	386.855
1888		48590		25	571	330	926	180		5.14509	117.514	67.9152	190.574	37.0447		51.4509	1175.14	679.152	1905.74	370.447
1889		49390		36	590	358	984	207		7.28892	119.457	72.4843	199.231	41.9113		72.8892	1194.57	724.843	1992.31	419.113
1890		50760		33	644	467	1144	241		6.50118	126.872	92.0016	225.374	47.4783		65.0118	1268.72	920.016	2253.74	474.783
1891		52180		15	598	367	980	195		2.87466	114.603	70.3335	187.811	37.3706		28.7466	1146.03	703.335	1878.11	373.706
1892		53640		35	588	356	979	191		6.52498	109.62	66.3684	182.513	35.6078		65.2498	1096.2	663.684	1825.13	356.078
1893		55130		37	650	342	1029	168		6.71141	117.903	62.0352	186.65	30.4734		67.1141	1179.03	620.352	1866.5	304.734
1894		56670		31	663	359	1053	157		5.47027	116.993	63.3492	185.813	27.7043		54.7027	1169.93	633.492	1858.13	277.043
1895		58240		34	649	408	1091	210		5.83791	111.435	70.0549	187.328	36.0577		58.3791	1114.35	700.549	1873.28	360.577
1896		59870		28	536	369	933	198		4.6768	89.5273	61.6335	155.838	33.0717		46.768	895.273	616.335	1558.38	330.717
1897		61520		30	659	330	1019	165		4.87646	107.12	53.6411	165.637	26.8205		48.7646	1071.2	536.411	1656.37	268.205
1898		63230		33	647	405	1085	195		5.21904	102.325	64.0519	171.596	30.8398		52.1904	1023.25	640.519	1715.96	308.398
1899		65170		44	648	375	1067	186		6.75157	99.4323	57.5418	163.726	28.5407		67.5157	994.323	575.418	1637.26	285.407
1900		66790		48	738	483	1269	228		7.1867	110.496	72.3162	189.999	34.1368		71.867	1104.96	723.162	1899.99	341.368
1901		68960		46	618	397	1061	206		6.67053	89.6172	57.5696	153.857	29.8724		66.7053	896.172	575.696	1538.57	298.724
1902		70620		44	648	401	1093	205		6.23053	91.7587	56.7828	154.772	29.0286		62.3053	917.587	567.828	1547.72	290.286
1903		72760		45	674	419	1138	228		6.18472	92.6333	57.5866	156.405	31.3359		61.8472	926.333	575.866	1564.05	313.359
1904		74950		42	646	449	1137	213		5.60374	86.1908	59.9066	151.701	28.4189		56.0374	861.908	599.066	1517.01	284.189
1905		77210		38	722	427	1187	239		4.92164	93.5112	55.3037	153.737	30.9545		49.2164	935.112	553.037	1537.37	309.545
1906		79540		49	636	417	1102	223		6.16042	79.9598	52.4265	138.547	28.0362		61.6042	799.598	524.265	1385.47	280.362
1907		81940		50	724	482	1256	248		6.10203	88.3573	58.8235	153.283	30.266		61.0203	883.573	588.235	1532.83	302.66
1908		84420		51	666	412	1129	221		6.04122	78.8913	48.8036	133.736	26.1786		60.4122	788.913	488.036	1337.36	261.786
1909		87000		63	703	427	1193	231		7.24138	80.8046	49.0805	137.126	26.5517		72.4138	808.046	490.805	1371.26	265.517
1910		89600		55	719	398	1172	234		6.13839	80.2455	44.4196	130.804	26.1161		61.3839	802.455	444.196	1308.04	261.161
1911		92490		82	739	302	1123	194		8.86582	79.9005	32.6522	121.419	20.9752		88.6582	799.005	326.522	1214.19	209.752
1912		94850		79	720	353	1152	241		8.32894	75.9093	37.2167	121.455	25.4085		83.2894	759.093	372.167	1214.55	254.085
1913		97910		68	737	343	1148	218		6.94515	75.2732	35.0322	117.251	22.2653		69.4515	752.732	350.322	1172.51	222.653
1914		100140		94	741	355	1190	236		9.38686	73.9964	35.4504	118.834	23.567		93.8686	739.964	354.504	1188.34	235.67
1915		101240		78	652	348	1078	224		7.70446	64.4014	34.3738	106.48	22.1256		77.0446	644.014	343.738	1064.8	221.256
1916		102850		68	668	333	1069	223		6.61157	64.949	32.3772	103.938	21.6821		66.1157	649.49	323.772	1039.38	216.821
1917		105410		54	735	306	1095	185		5.12285	69.7277	29.0295	103.88	17.5505		51.2285	697.277	290.295	1038.8	175.505
1918		106970		73	786	931	1790	215		6.82434	73.4785	87.0337	167.337	20.0991		68.2434	734.785	870.337	1673.37	200.991
1919		105850		71	781	430	1282	249		6.70761	73.7837	40.6235	121.115	23.5239		67.0761	737.837	406.235	1211.15	235.239
1920		104590		82	738	406	1226	216		7.84014	70.5612	38.8182	117.22	20.6521		78.4014	705.612	388.182	1172.2	206.521
1921		103400		75	701	281	1057	170		7.25338	67.795	27.176	102.224	16.441		72.5338	677.95	271.76	1022.24	164.41
1922		103110		71	790	319	1180	189		6.88585	76.6172	30.9378	114.441	18.3299		68.8585	766.172	309.378	1144.41	183.299
1923		103620		93	728	287	1108	182		8.9751	70.2567	27.6974	106.929	17.5642		89.751	702.567	276.974	1069.29	175.642
1924		104680		63	780	245	1088	142		6.01834	74.5128	23.4047	103.936	13.5652		60.1834	745.128	234.047	1039.36	135.652
1925		106040		74	731	239	1044	140		6.9785	68.9363	22.5387	98.4534	13.2026		69.785	689.363	225.387	984.534	132.026
1926		107090
1927		107910
1928		108500
1929		109770		84	822	217	1123	145		7.65236	74.8838	19.7686	102.305	13.2094		76.5236	748.838	197.686	1023.05	132.094
1930		111070		76	823	193	1092	146		6.84253	74.0974	17.3764	98.3164	13.1449		68.4253	740.974	173.764	983.164	131.449
1931		112480		89	855	206	1150	146		7.91252	76.0135	18.3144	102.24	12.9801		79.1252	760.135	183.144	1022.4	129.801
1932		115340		76	864	235	1175	137		6.58921	74.909	20.3745	101.873	11.8779		65.8921	749.09	203.745	1018.73	118.779
1933		117840		95	959	163	1217	116		8.06178	81.3815	13.8323	103.276	9.84386		80.6178	813.815	138.323	1032.76	98.4386
1934		119640		101	961	151	1213	112		8.44199	80.3243	12.6212	101.387	9.36142		84.4199	803.243	126.212	1013.87	93.6142
1935		120820		93	961	174	1228	112		7.6974	79.5398	14.4016	101.639	9.26999		76.974	795.398	144.016	1016.39	92.6999
1936		121400		92	938	145	1175	111		7.57825	77.2652	11.944	96.7875	9.14333		75.7825	772.652	119.44	967.875	91.4333
1937		121300		90	952	152	1194	106		7.41962	78.4831	12.5309	98.4336	8.73866		74.1962	784.831	125.309	984.336	87.3866
1938		121760		86	957	143	1186	108		7.06307	78.5972	11.7444	97.4047	8.86991		70.6307	785.972	117.444	974.047	88.6991
1939		123200		84	938	161	1183	93		6.81818	76.1364	13.0682	96.0227	7.5487		68.1818	761.364	130.682	960.227	75.487
1940		126400		79	1053	157	1289	98		6.25	83.307	12.4209	101.978	7.75316		62.5	833.07	124.209	1019.78	77.5316
1941		129300		74	1022	140	1236	99		5.72312	79.041	10.8275	95.5916	7.65661		57.2312	790.41	108.275	955.916	76.5661
1942		130600		66	975	182	1223	137		5.0536	74.6554	13.9357	93.6447	10.49		50.536	746.554	139.357	936.447	104.9
1943		132100		89	1002	136	1227	103		6.73732	75.8516	10.2952	92.8842	7.79712		67.3732	758.516	102.952	928.842	77.9712
1944		134300		91	1060	178	1329	105		6.77587	78.9278	13.2539	98.9576	7.81832		67.7587	789.278	132.539	989.576	78.1832
1945		136400		117	1104	169	1390	119		8.57771	80.9384	12.39	101.906	8.72434		85.7771	809.384	123.9	1019.06	87.2434
1946		137700		98	1094	143	1335	98		7.11692	79.4481	10.3849	96.9499	7.11692		71.1692	794.481	103.849	969.499	71.1692
1947		139800		92	1122	144	1358	90		6.58083	80.2575	10.3004	97.1388	6.43777		65.8083	802.575	103.004	971.388	64.3777
1948		142700		101	1153	115	1369	75		7.07779	80.7989	8.05886	95.9355	5.25578		70.7779	807.989	80.5886	959.355	52.5578
1949		144200		101	1146	100	1347	64		7.00416	79.473	6.93481	93.4119	4.43828		70.0416	794.73	69.3481	934.119	44.3828
1950		146700		113	1109	81	1303	48		7.70279	75.5965	5.52147	88.8207	3.27198		77.0279	755.965	55.2147	888.207	32.7198

## Sheet: TB mortality countries
Year		TB mortality per 100,000 population
Year		England/Wales	Switzerland	Bern	Zürich	Germany	New York
1851		357
1852		363
1853		384
1854		360
1855		356		259.521
1856		331		330.3
1857		339		235.929
1858		335		269.633
1859		331		283.114
1860		328		273.752
1861		339		315.62
1862		326		222.222
1863		326		309.179
1864		332		351.047
1865		335		305.958
1866		339		325.282
1867		332		302.738
1868		310
1869		311
1870		317		519.444
1871		308		513.889
1872		300		478.812
1873		292		516.085
1874		279		421.469
1875		300		472.338
1876		287		409.232
1877		285	240.166	349.732
1878		292	249.685	329.218
1879		277	252.407	381.166
1880		268	247.683	355.644
1881		255	258.968	369.967			492
1882		259	269.18	377.97			472
1883		261	274.103	409.432			451
1884		259	268.384	391.489			445
1885		245	288.244	426.43			426
1886		245	285.563	446.354			426
1887		230	264.336	386.855			406
1888		224	278.954	370.447			399
1889		228	277.02	419.113			386
1890		240	293.601	474.783			397
1891		233	278.733	373.706			356
1892		216	263.478	356.078		246.9	355
1893		216	258.198	304.734	326.184	247.9	351
1894		199	274.385	277.043	302.905	237.9	316
1895		207	277.916	360.577	292.248	235.3	335
1896		190	267.182	330.717	293.343	232.8	311
1897		193	267.551	268.205	308.599	231.5	298
1898		192	257.208	308.398	306.217	214	282
1899		191	246.101	285.407	269.903	214.8	284
1900		190	275.316	341.368	328.704	213.5	280
1901		181	268.757	298.724	292.478	210.9	264
1902		174	262.777	290.286	261.245	210.4	242
1903		174	264.809	313.359	277.089	214	246
1904		178	267.335	284.189	260.767	204.5	250
1905		163	269.923	309.545	284.823	202.2	240
1906		165	252.995	280.362	235.453	190.3	245
1907		161	247.505	302.66	224.847	187.8	238
1908		159	237.956	261.786	235.721	185.7	227
1909		152	233.332	265.517	211.305	169.8	214
1910		142	228.645	261.161	209.372	160.8	211
1911		145	219.147	209.752	180.028	159.5	210
1912		136	207.315	254.085	169.608	149.2	201
1913		134	204.646	222.653	182.424	142.7	199
1914		135	198.28	235.67	179.203	143.5	200
1915		155	191.31	221.256	163.224	149.2	196
1916		162	192.429	216.821	148.976	159.5	182
1917		180	207.838	175.505	170.268	232	188
1918		192	201.062	200.991	166.492	230.2	184
1919		126	200.008	235.239	182.726	221.2	152
1920		113	180.489	206.521	139.603	151.2	126
1921		112	164.934	164.41	142.117	136.3	102
1922		112	156.351	183.299	121.325	142.7	98
1923			149.495	175.642	119.089	151.2	94
1924			151.943	135.652	132.063	114.5	90
1925			151.359	132.026	121.341	95.2	87
1926			143.587		108.858	90	85
1927			139.692		108.335	88.2	78
1928			135.053		104.132	87.4	79
1929			132.346	132.094	103.246	86.9	75
1930			124.761	131.449	93.9506	81	73
1931			122.21	129.801	80.9886	81	70
1932			116.067	118.779	82.4857	75.1	64
1933			106.73	98.4386	72.0828	72	64
1934			101.442	93.6142		72	62
1935			97.0022	92.6999		68.2	61
1936			94.3848	91.4333		68.2	63
1937			86.3822	87.3866		61.7	58
1938			81.8093	88.6991		61.7	52
1939			79.5905	75.487		61.7	51
1940			77.6646	77.5316		59.2	49
1941			78.9887	76.5661			49
1942			82.2493	104.9			46
1943			76.3617	77.9712			48
1944			81.2488	78.1832			46
1945			82.963	87.2434			46
1946			76.5337	71.1692			42
1947			68.0401	64.3777			40
1948			52.9995	52.5578			40
1949			42.4185	44.3828			33
1950			35.2614	32.7198			29

## Sheet: living condition median iqr
Quariernamen	Quartier	Zimmer	Bewohner_zimmer	m3_Wohnung_Kopf	m3_Kopf_Schlafzimmer	Zimmer_Bsw	Zimmer_Bw	Zimmer_ohne_licht	Zimmer_ohne_ventilation	Quali_gut	Quali_schlecht	Bes_ober	Bes_unten												hectar ohne wald	Houses	ha_km2
Rot	1	3.7	1.8	39	26	24.8	26.2	45.4	35	23.4	30.9	25.4	34.8												30	1143	3810
gelb	2	4	1.7	44	29	27	27.9	50.2	38	19.6	21.5	30.3	31.9												14	569	4064.29		Houses per km2 and population not possible because neighborhoods not same as 1930. Took the general one one specific as usual.
grün	3	2.8	1.9	32	25	25.6	18.5	56.3	161	11.1	14	16.9	42.3												15	1265	8433.33
weiss	4	2.8	1.9	38	27	31	23.6	55.9	9	8	28.2	25.1	40.8												10	801	8010
schwarz	5	1.8	2.5	18	16	50.2	11.6	45.7	19	4.9	45.3	9.2	70.8												15	1064	7093.33
marzili	6	3.9	1.9	33	21	24.7	30.1	14.5	5	30.2	21.4	20.2	55.3												67	342	510.448
mattenhof	7	4.1	1.8	37	24	20.1	31.8	8.9	0	45.4	12.4	27.6	41.7												137	635	463.504
stadtbach	8	5.6	1.6	47	26	13	39.9	9	0	65.8	5.1	31	25.8												100	359	359
länggasse	9	3.5	1.9	31	21	28.2	28.8	17.4	1	43.9	9.9	19.8	51												31	983	3170.97
enge	10	5.3	1.6	47	27	13	36.3	3.7	0	33.3	16.7	30	34												24	58	241.667
lorraine	11	2.5	2.3	20	16	40.1	19.9	10.5	0	8.7	11.2	8.1	70.6												40	863	2157.5
altenberg	12	2.7	2.2	23	17	34.3	24.7	17.5	3	6	16	10.7	65.9												150	203	135.333
rabbenthal	13	6	1.7	60	28	8.5	49.2	21.2	0	48.9	6.7	26.7	30.6												36	85	236.111
wyler	14	3	2.3	21	16	28.8	22.4	8	1	11.6	9	7	67.2												61	618	1013.11
gryphenhübeli	15	5.7	1.7	47	23	6.4	47	6.2	2	70.7	2.6	26.4	25.5												51	152	298.039
kirchenfeld	16	5	1.7	48	27	10.9	40	2.1	0	72.2	5.2	30.2	27.5												70	276	394.286
weissenbühl	17	3.4	2.1	28	18	24.8	30.2	17.8	7	20.1	21.5	18.6	58.1												82	439	535.366
holligen	18	3	2.3	23	16	40.9	26.7	31.2	13	4.9	57.3	12.4	65.9												89	366	411.236
muessmatt	19	2.8	2.2	21	16	33.7	17.8	19.7	2	10.7	27	10.6	67.2												36	507	1408.33
neufeld	20	3.4	2	24	16	22.5	24.8	12.1	0	53.4	17.3	5.4	68.7												127	116	91.3386
felsenau	21	3.5	2.2	21	15	18.7	27.7	9.5	1	2.5	25.3	13.3	75.1												120	183	152.5
wankdorf	22	3.2	2.5	28	19	28.6	28.6	15.2	1	6.9	14	10.1	62.4												180	79	43.8889
schlosshalden	23	4.2	2.3	35	18	24.5	43.5	17.7	0	6.2	31.3	15.4	67.3												203	67	33.0049
brunnadern	24	4.7	2	50	23	23	39.7	4.8	0	16.7	22.2	26.9	57.7												40	36	90
																									67
			2.00417																						138
																									45
																									65

## Sheet: correlations
Quarters (name)	Quarters (numbers)	Quarters category	TB mortality per 10,000	TB mortality per 100,000	Average population	windows per apartment	room without direct sunlight	people/room	Apartment using rooms sleeping/living	Apartment with separat living room	Area (hectare)	Area (km2)	Houses/Apartments	Population per km2 (without forest)	Houses/Apartments per km2
			1911-1915	1911-1915	1911-1915	1896	1896	1896	1896	1896	Without forest	Without forest	1896	1896	1896
Rotes Quartier	V	City centre	23.6	235.756	5090	3.7	45.4	1.3	24.8	26.2	30	0.3	1143	16966.7	3810
Gelbes Quartier	IV	City centre	34.8	348.071	2126	4	50.2	1.2	27	27.9	14	0.14	569	15185.7	4064.29
Grünes Quartier	III	City centre	38.8	387.581	4799	2.8	56.3	1.5	25.6	18.5	15	0.15	1265	31993.3	8433.33
Weisses Quartier	II	City centre	33.6	335.717	3217	2.8	55.9	1.5	31	23.6	10	0.1	801	32170	8010
Schwarzes Quartier (Matte)	I	City centre	55	549.738	3820	1.8	45.7	2.2	50.2	11.6	15	0.15	1064	25466.7	7093.33
Länggasse-Felsenau	VIII, IX, X, X, XIX, XX, XXI	City outskirts	21.3	212.637	16554	4	11.7	1.4	21.4	29.2	399	3.99	265.5	4148.87	66.5414
Weissenbühl-Mattenhofen-Holligen	VI, VII, XVII, XVIII	City outskirts	23.6	235.842	21455	3.6	18.1	1.4	27.6	29.7	450	4.5	324.75	4767.78	72.1667
Kirchenfeld-Schlosshalde	XV, XVI, XXIII, XXIV	City outskirts	15.1	150.768	10347	4.9	7.7	1.1	16.2	42.6	552	5.52	82	1874.46	14.8551
Breitenrain-Altenberg	XII, XIII, XIV, XXII	City outskirts	20.4	203.706	19538	4.4	15.4	1.5	25.1	31.2	493	4.93	246.25	3963.08	49.9493
Lorraine	XI	City outskirts	24.2	242.07	4792	2.5	10.5	1.8	40.1	19.9	65	0.65	863	7372.31	1327.69
Sorce:
Landolt K. (1899) Die Wohnungsenquête der Stadt Bern vom 17.2. bis 11.3.1896, Bern 1899

## Sheet: Typhoid_fever_infant_mortality
Year		Population		TB moratlity		Typhoid fever mortality			Infant mortality
Year		Average population		TB / 100,000		Typhus	Thypus per 100,000		Infant mortality per 100	Infant mortality per 1000
1855		29670		259.521		34	114.594
1856		29670		330.3		23	77.5194
1857		29670		235.929		16	53.9265
1858		29670		269.633		15	50.5561
1859		29670		283.114		13	43.8153
1860		31050		273.752		20	64.4122
1861		31050		315.62		16	51.5298
1862		31050		222.222		32	103.06
1863		31050		309.179		25	80.5153
1864		31050		351.047		28	90.1771
1865		31050		305.958		15	48.3092
1866		31050		325.282		28	90.1771
1867		31050		302.738		31	99.839
1868
1869
1870		36000		519.444		21	58.3333
1871		36000		513.889			0
1872		34878		478.812		20	57.3427
1873		34878		516.085		50	143.357
1874		38320		383.612		45	117.432
1875		39709		455.816		10	25.1832
1876		42030		409.232		23	54.7228
1877		42890		349.732		28	65.2833
1878		43740		329.218		14	32.0073
1879		44600		381.166		19	42.6009
1880		45270		355.644		19	41.9704
1881		45950		369.967		15	32.6442		20.7849	207.849
1882		46300		377.97		16	34.5572		16.1338	161.338
1883		46650		409.432		19	40.7288		16.3265	163.265
1884		47000		391.489		6	12.766		15.3492	153.492
1885		47370		426.43		4	8.44416		21.709	217.09
1886		47720		446.354		3	6.28667		15.7566	157.566
1887		48080		386.855		4	8.31947		20.6154	206.154
1888		48590		370.447		11	22.6384		15.2416	152.416
1889		49390		419.113		7	14.1729		15.3676	153.676
1890		50760		474.783		10	19.7006		18.1176	181.176
1891		52180		373.706		12	22.9973		16.5472	165.472
1892		53640		356.078		6	11.1857		14.7837	147.837
1893		55130		304.734		9	16.325		10.0182	100.182
1894		56670		277.043		5	8.82301		17.2942	172.942
1895		58240		360.577		4	6.86813		15.691	156.91
1896		59870		330.717		0	0		11.2975	112.975
1897		61520		268.205		1	1.62549		13.8655	138.655
1898		63230		308.398		11	17.3968		16.4239	164.239
1899		65170		285.407		4	6.13779		13.2752	132.752
1900		66790		341.368		4	5.98892		17.3399	173.399
1901		68960		298.724		1	1.45012		12.3751	123.751
1902		70620		290.286		1	1.41603		13.3524	133.524
1903		72760		313.359		2	2.74876		13.3143	133.143
1904		74950		284.189		28	37.3582		13.025	130.25
1905		77210		309.545		1	1.29517		12.5633	125.633
1906		79540		280.362		1	1.25723		10.4112	104.112
1907		81940		302.66		5	6.10203		12.6007	126.007
1908		84420		261.786		2	2.36911		10.5263	105.263
1909		87000		265.517		1	1.14943		10.4865	104.865
1910		89600		261.161		5	5.58036		9.59925	95.9925
1911		92490		209.752		4	4.32479		8.78282	87.8282
1912		94850		254.085		4	4.21719		7.31825	73.1825
1913		97910		222.653		2	2.04269		6.78439	67.8439
1914		100140		235.67		4	3.99441		7.06468	70.6468
1915		101240		221.256		0	0		6.53378	65.3378
1916		102850		216.821		3	2.91687		5.38462	53.8462
1917		105410		175.505		2	1.89735		5.90278	59.0278
1918		106970		200.991		3	2.80452		7.93846	79.3846
1919		105850		235.239		1	0.944733		6.39324	63.9324
1920		104590		206.521		1	0.956114		5.48173	54.8173
1921		103400		164.41		2	1.93424		4.92257	49.2257
1922		103110		183.299		0	0		5.15942	51.5942
1923		103620		175.642		1	0.965065		3.52273	35.2273
1924		104680		135.652		0	0		4.61835	46.1835
1925		106040		132.026		1	0.94304
1926		107090
1927		107910
1928		108500
1929		109770		132.094		3	2.73299			31.8339
1930		111070		131.449		1	0.900333			38.7812
1931		112480		129.801		1	0.889047			41.963
1932		115340		118.779		0	0			32.1429
1933		117840		98.4386		1	0.848608			53.9249
1934		119640		93.6142		2	1.67168			41.5815
1935		120820		92.6999		1	0.827678			44.2029
1936		121400		91.4333		0	0			41.0578
1937		121300		87.3866		2	1.6488			45.7364
1938		121760		88.6991		0	0			43.8988
1939		123200		75.487		1	0.811688			32.6937
1940		126400		77.5316		3	2.37342			37.1081
1941		129300		76.5661		2	1.54679			37.234
1942		130600		104.9		1	0.765697			38.9729
1943		132100		77.9712		0	0			32.23
1944		134300		78.1832		0	0			38.5239
1945		136400		87.2434		2	1.46628			37.0955
1946		137700		71.1692		0	0			36.3273
1947		139800		64.3777		0	0			33.912
1948		142700		52.5578		0	0			33.0268
1949		144200		44.3828		0	0			29.7619
1950		146700		32.7198		0	0			25.3108

## Sheet: TB_age_sex_birth_cohort_
year	sex	age	rate	bcohort
1871-1880	Women	5	414.126	1876
1871-1880	Men	5	391.148	1876
1871-1880	Women	15	242.619	1866
1871-1880	Men	15	189.813	1866
1871-1880	Women	25	452.178	1856
1871-1880	Men	25	692.352	1856
1871-1880	Women	35	526.316	1846
1871-1880	Men	35	898.026	1846
1871-1880	Men	45	1031.96	1836
1871-1880	Women	45	426.609	1836
1871-1880	Women	55	441.545	1826
1871-1880	Men	55	962.815	1826
1871-1880	Women	65	450.132	1816
1871-1880	Men	65	900.662	1816
1871-1880	Men	75	524.345	1806
1871-1880	Women	75	205.95	1806
1881-1890	Women	5	418.676	1886
1881-1890	Men	5	432.767	1886
1881-1890	Women	15	294.049	1876
1881-1890	Men	15	222.871	1876
1881-1890	Men	25	732.561	1866
1881-1890	Women	25	441.52	1866
1881-1890	Men	35	993.711	1856
1881-1890	Women	35	525.473	1856
1881-1890	Men	45	958.743	1846
1881-1890	Women	45	498.888	1846
1881-1890	Women	55	455.137	1836
1881-1890	Men	55	1216.47	1836
1881-1890	Women	65	611.23	1826
1881-1890	Men	65	916.38	1826
1881-1890	Men	75	367.893	1816
1881-1890	Women	75	375	1816
1891-1900	Men	5	331.61	1896
1891-1900	Women	5	342.272	1896
1891-1900	Women	15	341.897	1886
1891-1900	Men	15	234.877	1886
1891-1900	Men	25	536.694	1876
1891-1900	Women	25	400.978	1876
1891-1900	Women	35	465.429	1866
1891-1900	Men	35	708.333	1866
1891-1900	Men	45	935.201	1856
1891-1900	Women	45	387.464	1856
1891-1900	Men	55	883.576	1846
1891-1900	Women	55	407.24	1846
1891-1900	Men	65	899.209	1836
1891-1900	Women	65	541.344	1836
1891-1900	Women	75	453.074	1826
1891-1900	Men	75	465.753	1826
1901-1910	Men	5	280.524	1906
1901-1910	Women	5	237.495	1906
1901-1910	Women	15	246.223	1896
1901-1910	Men	15	166.72	1896
1901-1910	Men	25	379.064	1886
1901-1910	Women	25	443.223	1886
1901-1910	Women	35	430.981	1876
1901-1910	Men	35	528.256	1876
1901-1910	Men	45	733.176	1866
1901-1910	Women	45	376.072	1866
1901-1910	Men	55	775.477	1856
1901-1910	Women	55	411.043	1856
1901-1910	Men	65	873.074	1846
1901-1910	Women	65	573.732	1846
1901-1910	Men	75	709.812	1836
1901-1910	Women	75	726.644	1836
1911-1920	Women	5	117.128	1916
1911-1920	Men	5	142.1	1916
1911-1920	Women	15	150.239	1906
1911-1920	Men	15	98.0332	1906
1911-1920	Women	25	255.597	1896
1911-1920	Men	25	210.802	1896
1911-1920	Men	35	277.198	1886
1911-1920	Women	35	204.971	1886
1911-1920	Women	45	235.569	1876
1911-1920	Men	45	329.875	1876
1911-1920	Men	55	432.671	1866
1911-1920	Women	55	245.456	1866
1911-1920	Women	65	442.708	1856
1911-1920	Men	65	515.093	1856
1911-1920	Men	75	658.376	1846
1911-1920	Women	75	562.527	1846
1921-1925	Women	5	27.0653
1921-1925	Men	5	28.5459
1921-1925	Men	15	31.6206
1921-1925	Women	15	57.5772
1921-1925	Women	25	90.0793
1921-1925	Men	25	77.7081
1921-1925	Women	35	67.15
1921-1925	Men	35	63.1028
1921-1925	Men	45	97.9757
1921-1925	Women	45	76.8849
1921-1925	Women	55	95.2138
1921-1925	Men	55	101.104
1921-1925	Women	65	167.219
1921-1925	Men	65	176.656
1921-1925	Men	75	199.446
1921-1925	Women	75	187.52
